# Supplementary material for: Sustained yet non-curative response to lenalidomide in relapsed angioimmunoblastic T-cell lymphoma with acquired chidamide resistance: a case report with 10-year follow-up, genetic insights and literature review
Source: Front Oncol. 2024 Nov 27;14:1471090. doi: 10.3389/fonc.2024.1471090 (PMC11631872; doi:10.3389/fonc.2024.1471090)
Supplement: Supplementary file 2 [file Table1.xlsx]

## Sheet: Sheet1
Supplementary Table 1. Whole-Exome Sequencing Results for Genetic Variations in Hematological Tumors
Gene	CHR Position	Mutation	Variant frequencies	Sequencing depth (X)	Evidence-based tiering of clinical significance*	Validation by Sanger sequecing	type of variant	Source of evidence
KMT2D NM_003482	chr12 49437995	c.5176C>T p.Gln1726Ter	0.199	754	IB	Presence	somatic	PMID: 26366710
ARID1A NM_006015.6	chr1 27101401	c.4689dup p.Met1564HisfsTer8	0.111	243	IB	Presence	somatic	PMID: 23091298
FYN NM_002037	chr6 112025282	c.467G>A p.Arg156Gln	0.113	479	IID	Presence	somatic	PMID: 26305432
* Reference：Li MM, Datto M, Duncavage EJ, et al. Standards and Guidelines for the Interpretation and Reporting of Sequence Variants in Cancer: A Joint Consensus Recommendation of the Association for Molecular Pathology, American Society of Clinical Oncology, and College of American Pathologists. J Mol Diagn. 2017;19(1):4-23.
